# Supplementary material for: Machine Learning Identifies Shared Regulatory Mechanisms of Genes Associated with Ferroptosis in Major Depressive Disorder and Inflammatory Bowel Disease
Source: Genes (Basel). 2025 Sep 19;16(9):1111. doi: 10.3390/genes16091111 (PMC12470012; doi:10.3390/genes16091111)
Supplement: Supplementary file 1 [file genes-16-01111-s001.zip]

Archive with 4 entries (4 files):
- Supplementary Table 1.xlsx
- Supplementary Table 2.xls
- Supplementary Table 3.xls
- Supplementary Figures.pdf
