# Supplementary material for: Machine Learning Identifies Shared Regulatory Mechanisms of Genes Associated with Ferroptosis in Major Depressive Disorder and Inflammatory Bowel Disease
Source: Genes (Basel). 2025 Sep 19;16(9):1111. doi: 10.3390/genes16091111 (PMC12470012; doi:10.3390/genes16091111)
Supplement: Supplementary file 1 [file genes-16-01111-s001.zip › Supplementary Table 2.xls]

## Sheet: Sheet1
Supplementary Table S2：Differentially expressed gene between RPL8- group and RPL8+ group
CD		MDD
Down	Up	Down	Up
ADH1C	SERPINA1	RPL8	LPCAT2
PTGDR	IFIT3	FBL	SMCHD1
NOXO1	LIPA	EEF1D	CMIP
FOXD2	VNN1	RPS5	PFKFB3
HMGCS2	FAM3C	EDF1	RSBN1L
CA12	MAF	RPL3	NFKBIZ
AQP8	DFNA5	EIF3K	STAM2
HES5	MME	APRT	IRF2BPL
EYA2	BIRC3	FAU	PGF
ADORA2B	CXCL6	RPL29	GNB4
IL1R2	UNC5CL	RPLP0	TTLL3
SLC16A9	SLC2A2	EIF3G	CXCL16
LDHD	CFB	ERP29	SKIL
FXYD3	MTTP	RPL35	GNS
LOC389023	SEPP1	SLC25A6	KIF13A
CKB	ENPEP	LCK	CSGALNACT2
DEFB1	SLC7A7	RPL19	LOC100128644
CD24	AADAC	MGMT	IRF2
CA2	TM4SF20	NOSIP	TNFAIP6
VSIG2	SLC5A1	UBASH3A	UPF2
CA4	SLC5A12	RNF113A	NUMBL
FAM55D	PMP22	ECHS1	RAPGEF2
CA1	APOB	NHP2	MID1IP1
TFCP2L1	LYZ	EIF3D	EIF2AK2
CD177	SUSD2	RPL10A	PSTPIP2
NOX1	SLC7A9	NDUFB9	TAB3
SLC26A2	CYBRD1	PTPRCAP	VEGFA
FAM55A	DPP4	FXYD5	ADM
LEFTY1	MGAM	CUTA	MBOAT2
FGFBP1	CPO	IMPDH2	FURIN
CEACAM7	NTS	MAP4K1	HGC6.3
PIGZ	C12orf28	PSMB6	ARFIP1
	REG3A	CIB1	GOLGA4
	SLC17A8	SEPW1	PKN2
	DEFA6	AKR1A1	ZNF843
	DNASE1	ICAM2	REPS2
	PDZK1	WDR54	KCNJ2
	SULT2A1	GSTP1	PLSCR1
	APOA1	NDUFB10	USP25
	C17orf78	MCM7	PTPRC
	APOA4	RPS18	DMXL2
	DPEP1	LAT	ZNF207
	OAT	DDX39A	STGC3
	MMP3	SKAP1	IFIT2
	REG1B	CD2	BMP2K
	REG3G	RPL11	SPDEF
	CCL25	ITGB7	DOCK4
	APOC3	PSMC5	CHST5
	CXCL1	RASAL3	GALNT3
	ABCG5	C19orf53	SLC40A1
	RBP2	APOA1BP	TRIB1
	TM4SF4	ALKBH2	C20orf141
	SLC13A1	CDK5RAP3	CSRNP1
	FABP6	TMEM147	IL1A
	DEFA5	ECH1	EVI5
	SLC6A4	LDHB	SUCNR1
	CREB3L3	RPL27	CXCL1
	SI	IL32	APAF1
	S100A8	SNRPD2	DSE
	ITLN2	IGHD	MOP-1
	KCNJ13	FUK	MB21D1
	DHDH	SNRNP25	SLC29A4
	FOLH1	MAL	VHL
	UBD	ZAP70	B4GALT5
	LCT	PRPF8	HIF1A
	SLC10A2	GAPDH	CDK5R2
	FAM3B	CD52	CLPS
		RASGRP2	STX7
		LMBR1L	CLEC7A
		MRPL27	LOC100131262
		PVRIG	ERN2
		MRPS21	ZNF611
		LDLRAP1	ELFN1
		TBC1D10C	APP
		COX6B1	GCH1
		VAMP8	SOCS1
		ATP6V0E2	TNFSF4
		FIBP	AKT1
		CD19	LOC100289230
		CLPP	AVL9
		FAM50A	2025-09-12
		MRPL51	NR4A1
		CTSH	IVNS1ABP
		PPIB	MAFB
		CTSW	SOCS3
		RNF181	FBXL5
		ARHGEF9	G0S2
		MEN1	NACAP1
		UQCRC1	IL1R1
		PFDN5	FFAR2
		FHOD1	SLC17A5
		TBCB	NXNL1
		ATP5G1	ENPP7
		CUEDC2	OLFML2B
		CENPT	FCHO2
		BEX2	EBI3
		RALY	LALBA
		RBM42	PTPRO
		GRAP	ZNF697
		MCRS1	APPBP2
		LAX1	GRIN2C
		HCST	STXBP3
		WDR92	LRRC57
		CORO1A	B3GNT5
		RPS17	PIK3CB
		FAM89B	ROCK1
		SH3BGRL3	APOL6
		RPL39	SRD5A1
		TCL1A	PPP1R15B
		P2RX5	TCF15
		ETHE1	STEAP4
		C8orf33	OR5V1
		ICAM3	MYL3
		PDCD6	CPEB2
		DTX1	GNB3
		CD247	TGFBR1
		OVGP1	ASAP1-IT1
		HIRIP3	COQ10B
		BLOC1S1	ZNF440
		IPO13	IDH1
		SCAP	GCA
		PSTPIP1	SPG21
		LSP1	SPATA5L1
		NSDHL	MARCKS
		HLA-DMB	C20orf194
		FIS1	MANSC1
		RPP38	RNF149
		CERK	MYOG
		TMEM186	ZFHX2
		RNFT2	DSCR8
		LCMT1	HIPK3
		LRFN3	NRAS
		RPS7	CRISPLD2
		GNLY	ASPHD1
		NAPSB	CCDC93
		LHPP	GBP1
		XAB2	ATP13A3
		DNAJC17	PODXL
		TUBA4A	PROK2
		METTL1	UBE2NL
		CD8B	KLHL2
		TCEA3	GPR157
		ATP5L	NUPR1
		TGFB3	LHFPL2
		ZNF251	NHLH1
		ADCK2	LOC729164
		IMP4	RAP2B
		COX10	PIM1
		ZNF32	SMAD1
		PYCARD	EN2
		UQCR10	ATP1B2
		ZNF57	ATAD2B
		TTC16	ACBD3
		RARRES3	NUSAP1
		GZMA	TP53INP2
		RUVBL2	HAL
		CCR7	TNFSF9
		TTLL1	GPD1
		GZMH	PMAIP1
		PSMB9	FGFR1OP
		CSF1R	MED13L
		ABCF2	INHBA
		PHF1	PRRG4
		AKR1C3	RIN2
		TKT	KPNA1
		RPL36AL	C5orf58
		CD72	MAP1LC3A
		LOC100505564	IRAK2
		FAM96B	GPR132
		GMPPA	EAF1
		PRMT7	CD276
		KLHDC4	RBM7
		ERI3	LOC283588
		AMPD2	DAB2IP
		IFITM1	SULT1B1
		THAP8	SLC35A5
		WDR82	HMX2
		GZMB	CCRN4L
		ADAT2	BST1
		SULT1A2	TMEM206
		NAALADL1	POU4F2
		HDHD3	RHOV
		MSTO1	NCR2
		USP21	TRIM5
		TMEM18	GPR78
		EIF2B3	PTBP1
		YDJC	SERPINB2
		PLEKHG4	GCM1
		ZNF575	ZAK
		CUZD1	GNAQ
		ADA	ZNF765
		FGFBP2	PLEKHA2
		LOC100289361	TCF7L2
		GTF2H4	PCDHA5
		CD33	UBE3B
		METAP1	C5orf30
		PHB2	CACNG5
		TINF2	FUT5
		SLAMF1	MAS1L
		MRPS23	MYEOV
		ISCU	ALCAM
		CHST14	LRRC40
		PRAM1	CMAS
		BEX5	ARID2
		NDUFV2	EVX1
		ANKRD23	C7orf73
		TMEM208	TNFAIP3
		2025-09-06	SNCG
		ISM1	WDR38
		C10orf2	TXNRD1
		SDAD1	SFN
		ZNF227	PLA2G3
		PLEKHO1	SLC30A3
		CEACAM21	PACSIN3
		GSTM3	NOP14
		CST3	OLFML1
		LOC338620	APPL2
		SIRT4	LRIF1
		FMNL3	CTDSPL2
		PACS2	SAMD9L
		NDUFA3	RHOT1
		MDS2	ETV5
		RAB11B	CHMP5
		ZNF232	NHS
		PHKG2	IFNAR2
		TUBGCP4	KCNE3
		LDOC1	TSHB
		GMDS	CEACAM8
		SLC5A3	MTL5
		ISG20	PPP2R2A
		SH2D2A	LINC00491
		VIPR1	BAZ2B
		SNX9	B3GNT6
		ARHGEF5	IPMK
		KRTCAP3	UBE2E2
		ZNF568	NOTCH3
		EXOSC2	SMAD5
		BNIP1	UHRF1BP1L
		NAGA	CACNG3
		SLC2A11	ESCO1
		NFKB1	HAMP
		PROCR	DEFB1
		MMEL1	FAM175B
		PRKD2	XRN1
		LOC554206	CASQ1
		SSH3	C4orf29
		KIAA1407	GYPB
		CHRNB1	SCARB2
		IGFBP4	KIAA0232
		CD300LF	GPR32
		LAIR2	ARHGAP18
		LGALS2	NGF
		TIMD4	SPG20
		EXOSC5	CCPG1
		PAK6	ZNF654
		TTC19	SLC36A1
		BFSP1	HERC5
		CHAC2	SLC18A3
		CAMK1	GRIK5
		UBXN8	CHIA
		IL12RB2	CR1
		TIGD1	IER3
		FXR2	FOXA3
		CD1C	CYP4F3
		PITPNM2	KREMEN1
		TIMP1	FKBP9
		SPI1	OLFM4
		IMMP2L	GAL3ST2
		LEPREL4	METTL7A
		ABT1	P2RX7
		PPIP5K1	HAS1
		LINC00339	MPP7
		RNF214	MME
		FAM86A	FAM198B
		SLC12A7	TMEM106B
		CD40LG	TFR2
		ZNF792	FRS2
		STAT6	RNFT1
		EPHA1	CPLX3
		SEMA4F	XRCC4
		ZSCAN21	CPM
		SLC4A2	GPD2
		UVRAG	ADAD2
		BEND5	VBP1
		RNF43	IMPA1
		ARMCX5	S100A16
		LIPT1	LOC100505851
		ZNF766	MYLK2
		GLB1L	LOC439911
		TBCK	TMEM151B
		BST2	PTPN5
		ZNF16	PSMC3IP
		EAF2	DCK
		TPD52	IL1B
		FXYD7	FAM174A
		ZNF30	GJD2
		LOC644656	SESTD1
		TIGD2	HOXD9
		TPPP3	2025-03-01
		VSIG1	TMF1
		CRIP3	CD274
		ZBTB37	GPR173
		ZNF83	TMEM170B
		ZNF497	MATN4
		C2orf40	RSAD2
		NUDT13	IFI44
		IMPA2	GPHA2
		FCRLA	C8orf59
		ZNF329	PARP14
		CD200	HDGFL1
		BBS12	HIST1H4E
		ZNF239	RRM2B
		SPTBN5	SCGN
		MOCS2	DAAM2
		PKI55	OR2B2
		FAM184A	HMGB3
		PARP15	ST3GAL6
		SLC27A4	HUS1
		SLC46A2	ATP7A
		ZNF225	RASL10B
		ITGB3BP	LAMP3
		ACP6	EGR2
		LOC100131053	ZNF518A
		NEURL2	NANOS3
		GUF1	SH3GL3
		PRSS30P	ENTPD7
		TMEM117	CCL20
		KIAA0556	KLF5
		LOC284242	LIN7A
		CINP	FSCN1
		ANAPC10	SNAI1
		CCNB1	IFI44L
		ZNF165	PLEKHN1
		LGMN	IL1RL2
		LOC257396	ZC3H12C
		FKTN	GPR176
		TIGD3	ZBTB20-AS1
		ZNF383	PTGES
		UBQLNL	NMNAT3
		FAAH	FHL5
		LOC100507642	MMP14
		MID2	LY6D
		HAUS5	NPY
		RYR1	LINC00302
		GPR34	KIAA1598
		FMO4	NEU4
		ZNF132	CCL8
		MANEAL	CRLF2
		EEF1E1	MS4A6A
		EPHX1	SGK494
		SPINT1	SPATA3
		ALG14	CFC1
		C2orf61	IGDCC3
		ZNF778	RLBP1
		PI3	C9
		ST6GALNAC1	SHQ1
		GPR19	HDGFRP3
		RBM26-AS1	GLIS3-AS1
		TCN2	ADH1C
		ACOX2	ANKRD6
		ZNF623	MOSPD2
		ACOT4	GEMIN2
		COPG2	BBS10
		ZNF566	SLC25A16
		ANKRD55	GPR62
		ZNF682	IFT20
		C3	RNF2
		WNT7A	PTX3
		MYOT	ALX3
		C20orf196	SERPINA2
		ZNF28	ADRA2C
		C1orf216	LCN15
		MORN2	TARSL2
		ZNF34	ZDHHC1
		TAS2R14	CPEB3
		FAM179B	AMBN
		UTS2	STRA6
		SPATA7	CARD10
		FDXACB1	RASGEF1C
		KCNH8	KISS1
		HSF5	LUZP1
		LOC100506922	SLC39A5
		TOM1L1	C19orf47
		TGM3	LOC100127886
		DARS2	IL36G
		MIPEP	NSUN7
		LIPC	KREMEN2
		EFHD1	ATF3
		CELF6	CSF3
		GRAPL	IL4I1
		LOC401052	TMEM106A
		ZNF569	KRTAP1-5
		MMACHC	MMP1
		EDAR	NKAIN1
		GTSF1	ELOVL7
		ZNF10	PDGFRL
		GNMT	PRDM6
		RNASE4	PCDHGC5
		USP45	AMOTL2
		MEST	ARNT2
		PHOSPHO2	TSPAN16
		E2F5	FGF4
		MTCP1	CCL7
		FOXM1	SLC19A2
		ALDH8A1	SLURP1
		AGBL2	GTF2H2B
		ATAT1	OR10H1
		RAB25	SLC1A3
		DBNDD1	ATP8B4
		CENPV	ANKRD22
		THAP2	TMEM132A
		SUV39H1	ARHGAP21
		CEP76	ZNF280C
		FCER2	IL13
		ZFP3	CFB
		TIGD7	SYNM
		CETN3	APCDD1
		DUS4L	NEURL3
		PIK3R6	EGR3
		DCHS1	FPGT
		CCDC65	ENPP2
		ZNF624	C11orf96
		LYG2
		TMIE
		SOCS5
		SUSD4
		IL24
		ZNF880
		DNAI2
		ANKRD19P
		KRT73
		ANKRD52
		LINC00115
		PLEKHB1
		EHHADH
		ZNF121
		FOXRED1
		ZNF563
		ZNF570
		ZBTB6
		CNKSR1
		ZBTB49
		SRR
		STXBP1
		TMED6
		C6orf201
		PQLC2
		ZSCAN22
		ZNF780A
		CD160
		ABCA11P
		IFT74
		ITGA10
		GORAB
		FAM98B
		ZNF850
		YES1
		TRMT61B
		NQO1
		LOC100133315
		ZFP30
		SLC25A35
		GCNT2
		ADCK1
		GEN1
		SNED1
		CETP
		TOMM34
		TCF19
		ABCB8
		KCTD21
		RBAK
		ZNF33B
		EPS8
		AMDHD1
		C12orf66
		TRMT11
		MAP3K15
		GPR55
		ADAMTS17
		GALNT12
		DFNB59
		RWDD2A
		FREM3
		ETAA1
		LIG4
		SLC5A9
		2025-09-08
		LIN52
		ZNF184
		C21orf15
		SERPINI1
		OAZ3
		TDRD3
		LOC154761
		TCF7L1
		TRIM3
		PHF5A
		SVIP
		MRPL1
		KIR3DL3
		DNAL1
		RAD54B
		SPR
		PIN4
		LOC100505622
		LOC728613
		KCNMB3
		WDR52
		THNSL1
		MEOX1
		POLE
		RPH3A
		SGCE
		LINC00282
		ADORA2B
		MINPP1
		THOC1
		STAP1
		CD101
		PEX11A
		CLEC4F
		CA11
		KBTBD8
		ATG9B
		CCDC136
		LOC100505549
