# Supplementary material for: Machine Learning Identifies Shared Regulatory Mechanisms of Genes Associated with Ferroptosis in Major Depressive Disorder and Inflammatory Bowel Disease
Source: Genes (Basel). 2025 Sep 19;16(9):1111. doi: 10.3390/genes16091111 (PMC12470012; doi:10.3390/genes16091111)
Supplement: Supplementary file 1 [file genes-16-01111-s001.zip › Supplementary Table 3.xls]

## Sheet: Sheet1
Supplementary Table S3：The situation of shared drugs among different samples
UC/CD	UC/blood	UC/eye	UC/koudai	UC/xingrenhe	CD/blood	CD/eye	CD/koudai	CD/xingrenhe	blood/eye	blood/koudai	blood/xingrenhe	eye/koudai	eye/xingrenhe	koudai/xingrenhe	UC/CD/blood	UC/CD/eye	UC/CD/koudai	UC/CD/xingrenhe	UC/blood/eye	UC/blood/koudai	UC/blood/xingrenhe	UC/eye/koudai	UC/eye/xingrenhe	UC/koudai/xingrenhe	CD/blood/eye	CD/blood/koudai	CD/blood/xingrenhe	CD/eye/koudai	CD/eye/xingrenhe	CD/koudai/xingrenhe	blood/eye/koyudai	blood/eye/xingrenhe	blood/koudai/xingrenhe	eye/koudai/xingrenhe	UC/CD/blood/eye	UC/CD/blood/koudai	UC/CD/blood/xingrenhe	UC/CD/eye/koudai	UC/CD/eye/xingrenhe	UC/CD/koudai/xingrenhe	UC/blood/eye/koudai	UC/blood/eye/xingrenhe	UC/blood/koudai/xingrenhe	UC/eye/koudai/xingrenhe	CD/blood/eye/koudai	CD/blood/eye/xingrenhe	CD/blood/koudai/xingrenhe	blood/eye/koudai/xingrenhe
1	0	1	1	22	1	1	0	30	0	0	4	0	13	9	0	0	0	1	0	0	0	0	0	1	0	0	0	0	1	0	0	0	0	0	0	0	0	0	0	0	0	0	0	0	0	0	0	0
LE-135		AZD7545	BRD1812	docetaxel:tanespimycin (2:1 mol/mol)	Compound 1541A	BRD-K94991378		GDC-0941			SCH-79797		afatinib	COL-3				LE-135						BRD1812					BRD-K94991378
				paclitaxel				WZ8040			neratinib		gefitinib	BRD1812
				parbendazole				BRD-K26531177			valdecoxib		BYL-719	HC-067047
				pevonedistat				KU 0060648			Mdivi-1		saracatinib	vorapaxar
				isoevodiamine				PI-103					ibrutinib	BRD-K41597374
				BRD-K66453893				DBeQ					lapatinib	BRD-K02251932
				YK 4-279				navitoclax:birinapant (1:1 mol/mol)					erlotinib	O-6-benzylguanine
				GW-843682X				navitoclax:piperlongumine (1:1 mol/mol)					spautin-1	BRD-K14844214
				BRD1812				tretinoin:navitoclax (4:1 mol/mol)					BRD-K01737880	ML258
				tamatinib				AZD6482					skepinone-L
				AZD1480				cerulenin					BRD-K94991378
				LE-135				navitoclax					BRD-K16147474
				BRD9876				PDMP					BRD-K58730230
				pifithrin-alpha				Ch-55
				AT-406				CD-1530
				BRD-K92856060				Compound 7d-cis
				zebularine				CAL-101
				sildenafil				LE-135
				BRD-K99584050				olaparib
				azacitidine				BRD-K71935468
				istradefylline				TGX-221
				temozolomide				BRD-K94991378
								lenvatinib
								tubastatin A
								CCT036477
								ML050
								BRD-A71883111
								PYR-41
								fumonisin B1
								XL765
